# Supplementary material for: A shortfin mako shark circling a finless porpoise with damaged caudal fin
Source: Ecol Evol. 2024 Jul 17;14(7):e70024. doi: 10.1002/ece3.70024 (PMC11255379; doi:10.1002/ece3.70024)
Supplement: Supplementary file 1 — Video S1 [file ECE3-14-e70024-s001.zip]

Archive with 2 entries (2 files):
- ece370024-sup-0001-VideoS1.mp4
- VideoS1_Legends.docx
